# Supplementary material for: Dynamic Microbial Shifts and Signatures of Long-Term Remission in Allergic Rhinitis After an Herbal Formula Treatment
Source: Front Immunol. 2021 Oct 22;12:774966. doi: 10.3389/fimmu.2021.774966 (PMC8569905; doi:10.3389/fimmu.2021.774966)
Supplement: Supplementary file 1 [file DataSheet_1.xlsx]

## Sheet: summary
Dynamic microbial shifts and signatures of long-term remission in allergic rhinitis after an herbal formula treatment
Additional files
Table S1 Basic clinical information of included patients with allergic rhinitis
Table S2 Components and standard materials of XQLD
Table S3 Sequence statistics and bacterial diversity indices at different time points
Table S4 Bacterial taxa abundance of different time points in phyla level
Table S5 Bacterial taxa abundance of different time points in genus level
Table S6 Significantly distinguished OTU at different time points
Table S7 Significantly distinguished pathway at different time points
Table S8 Correlation between Chao1 and TNSS, RQLQ or cytokines
Table S9 Correlation between distinguished bacterial and TNSS, RQLQ or cytokines

## Sheet: Table S1
Table S1 Basic clinical information of included patients with allergic rhinitis
Sample	Group	Gender	Age	Skin prick test	Height(m)	Weight(KG)	BMI	Allergic history(besides dust mite)	Delivery method	Feeding pattern	Family history	Rhinorrhea	Nasal congestion	Nasal itching	Sneezing	TNSS score	Activity limitation(AL)	Sleep disorders(SD)	Non-eye/nasal symptoms(NS)	Practical problem(PP)	Nasal symptom(NS)	Eye symptoms(ES)	Emotions(EM)	RQLQ	ALT(U/L)	AST(U/L)	BUN（mmol/L)	CRE(umol/L)	WBC（(10^9/L)）	RBC(10^12/L)	hemoglobin（g/L）	platelet count(10^9/L)	hematocrit(%)	EO%(10^9/L)	EO#(10^9/L)
																																				IgE（IU/ml）	IL-2（pg/ml）	IL-4（pg/ml）	IL-6（pg/ml）	IL-10（pg/ml）	TNF-a（pg/ml）	IFN-γ（pg/ml）
19A	1	Male	28	Dust mite+++	1.75	68	22.2041	No	Natural labour	Breastfeeding	No	3	2	3	3	11	10	3	17	11	16	10	10	77	32	21	3.25	76	6.17	5.4	150	206	44.2	7.81	0.48	82.4	0	0	0.6959	0.8467	0.0957	0
19B	2											1	1	1	1	4	2	0	5	3	3	4	4	21	20	19	3.06	86	6.07	5.49	153	213	45.1	5.1	0.31	62.9	0	0	1.2113	1.9242	0.1512	0.0816
20A	1	Female	27	Dust mite+++	1.62	53	20.1951	No	Natural labour	Breastfeeding	Yes(Father has allergic rhinitis)	3	2	1	3	9	11	5	19	15	16	8	9	83	10	13	3.98	56	8.31	4.48	131	335	40.8	5.9	0.49	35.1	0	0	3.6409	0.6367	0	0
20B	2											1	1	1	1	4	6	0	0	6	8	2	0	22	10	14	5.42	58	6.79	4.31	131	319	40	7.11	0.48	64.7	0	0	2.65	0.86	0	0.24
21A	1	Female	35	Dust mite++++	1.64	50	18.5901	No	Natural labour	Breastfeeding	Yes(Son has allergic rhinitis)	3	2	3	3	11	15	17	40	18	23	21	19	153	10	15	5.15	58	4.56	4.08	117	92	36.9	4.8	0.22	271	0	0.2268	0.6959	0.7411	0	0
21B	2											3	1	3	3	10	18	14	31	17	22	20	17	139	15	21	6.2	48	4.04	3.92	110	98	35.2	4.5	0.18	202	0	0	0.6	0.31	0.08	0.18
22A	1	Male	8	Dust mite++++	1.32	23	13.2002	Yes(Milk)	Natural labour	Breastfeeding	Yes(Mother has allergic rhinitis)	2	2	3	3	10	18	0	24	11	20	14	13	100	15	27	2.86	50	4.91	5.69	122	218	38.2	5.3	0.26	251	0	0.0493	0.8139	1.0615	0.1385	0
22B	2											2	2	2	2	8	8	0	5	3	11	1	0	28	20	24	3.61	45	5.74	5.32	117	183	36.1	4.2	0.24	271	0.02	0.61	2.26	1.67	0	0.31
23A	1	Female	30	Dust mite+++	1.64	43	15.9875	No	Natural labour	Breastfeeding	Yes(Son has allergic rhinitis)	0	1	3	2	6	12	4	19	5	13	7	8	68	11	13	2.52	57	6.18	5.07	122	225	38.1	3.6	0.22	35.6	0	0.0927	0.3186	0.6367	0.2171	0.0732
23B	2											1	0	1	2	4	0	0	3	0	8	0	0	11	10	16	3.91	58	5.91	5.05	121	208	37.8	2.7	0.16	26.6	0	0.05	0.44	0.31	0.14	0
24A	1	Male	10	Dust mite+++	1.25	29	18.56	No	Natural labour	Breastfeeding	No	3	0	2	3	8	9	4	0	2	10	2	4	31	12	25	4.31	41	6.77	4.54	119	361	37.8	4.3	0.29	359	0	0.1368	0.4664	1.3175	0	0
24B	2											0	1	1	0	2	0	0	5	0	0	0	0	5	11	21	5.97	40	6.02	4.54	120	324	37.8	5.3	0.32	251	0	0	1.3123	2.0261	0.6542	0
26A	1	Female	19	Dust mite++++	1.65	54	19.8347	No	Natural labour	Breastfeeding	Yes(Father has allergic rhinitis)	2	3	0	2	7	10	5	16	13	17	5	9	75	7	10	3.05	58	7.04	4.47	134	170	41.7	8.01	0.56	157	0	0.0493	0	0.2337	0.0168	0
26B	2											0	1	0	1	2	2	1	3	3	3	0	1	13	9	15	2.66	56	6.23	4.61	140	172	42.4	6.31	0.39	136	1.1022	1.881	2.358	2.2303	1.4863	0.7722
30A	1	Male	44	Dust mite++++	1.73	67	22.3863	Yes(Drug allergy, but the specific drug is unknown)	Natural labour	Breastfeeding	Yes(Daughter has allergic rhinitis)	3	2	1	3	9	8	4	29	16	21	2	7	87	20	15	4.69	100	6.82	4.97	142	206	43.5	5.3	0.36	40.1	0	0.5581	1.3537	1.8946	0.2442	0.2251
30B	2											1	0	0	1	2	3	1	5	3	5	0	6	23	16	14	4.11	71	5.77	4.95	144	202	44.4	3.8	0.22	32.6	0.01	0	0.6	0.21	0	0.36
31A	1	Female	56	Dust mite++++	1.65	77	28.2828	Yes(Gentamicin)	Natural labour	Milk	Yes(Son and sister have allergic rhinitis)	2	2	1	3	8	6	2	7	5	8	4	6	38	15	17	4.58	75	6.41	4.66	131	309	40.1	2	0.13	303	0.0425	0.8151	2.4544	1.654	0	0.0732
31B	2											0	1	0	1	2	4	2	7	0	3	0	0	16	11	16	4.9	58	7.12	4.49	126	297	38.2	1	0.07	391	0	0	2.01	1.4	0.03	0.24
32A	1	Male	26	Dust mite++++	1.8	68	20.9877	Yes(Shrimp, crab)	Natural labour	Breastfeeding	No	1	0	1	1	3	11	2	13	7	7	0	4	44	20	21	4.8	83	6.27	5.18	150	222	46.2	1.3	0.08	130	0.019	0.1751	0.6552	1.7017	0.403	0.3991
32B	2											1	0	1	1	3	3	0	2	1	1	0	0	7	16	18	4.83	66	5.39	4.85	141	206	44	1.5	0.08	110	0.01	0.3	0.44	0.05	0	0
32C	3											0	0	0	1	1	0	0	0	0	2	0	0	2	16	22	5.07	68	6.47	5.16	149	201	44.7	2.2	0.14	136	1.04	0	1.24	1.29	0.28	0.38
37A	1	Female	30	Dust mite++++	1.64	55	20.4491	No	Natural labour	Breastfeeding	Yes(Father has allergic rhinitis)	3	3	2	2	10	14	11	38	16	19	14	11	123	19	16	3.14	42	6.86	4.58	136	172	41.9	3.8	0.26	455	0.7283	0.4995	2.5218	1.6008	0	0.2246
37B	2											2	2	2	2	8	9	6	33	9	15	13	11	96	7	12	3.54	42	6.4	4.24	125	180	38.5	6.31	0.4	419	0	0	0.13	0.4	0	0
38A	1	Male	4	Dust mite++++	1.09	35	29.4588	No	Natural labour	Breastfeeding	Yes(Father has allergic rhinitis)	1	2	2	2	7	9	9	6	8	7	8	0	47	12	24	3.15	30	14.33	5.41	38	466	30.5	11.21	1.6	132	0.9859	0	6.0907	6.5635	1.1311	0
38B	2											0	1	2	2	5	6	7	6	5	7	6	4	41	15	29	4.32	32	10.24	6.49	121	400	37.4	12.51	1.28	171	0	0	0.82	1.34	0.44	0.05
41A	1	Female	33	Dust mite++++	1.64	65	24.1672	No	Natural labour	Breastfeeding	Yes(Mother has allergic rhinitis)	3	2	3	1	9	9	18	37	18	18	22	22	144	37	19	3.34	51	3.46	4.94	135	282	41.7	1.5	0.04	44.9	1.3176	1.9666	4.042	3.6214	2.3957	1.7592
41B	2											0	1	0	0	1	0	3	0	1	4	2	8	18	22	18	4.3	44	12.07	4.88	131	346	40.4	0.9	0.11	42.4	0	0	3.52	0.65	0.38	0.18
44A	1	Female	40	Dust mite++++	1.6	55	21.4844	Yes(Cold air)	Natural labour	Breastfeeding	No	2	2	3	3	10	15	2	18	18	14	14	13	94	9	48	4.09	58	5.38	3.97	116	188	35.7	9.91	0.53	432	0	0	1.019	0	0	0.7051
44B	2											0	1	0	1	2	1	0	2	1	3	0	0	7	12	47	3.11	45	3.79	4.2	122	191	38	6.11	0.23	436	0	0	0.36	0	0	0.44
44C	3											0	0	0	1	1	0	0	0	0	0	0	0	0	10	41	3.07	35	3.25	4.14	119	197	37	8.61	0.28	395	1.62	2.65	2.61	2.63	0.29	1.91
50A	1	Female	64	Dust mite+++	1.58	55	22.0317	No	Natural labour	Breastfeeding	Yes(Daughter has skin allergies)	2	1	2	2	7	9	0	11	13	12	4	7	56	24	23	3.2	47	4.09	4.14	122	185	37.8	2	0.08	23.2	1.296	1.9238	5.7188	2.9481	2.0933	0.6127
50B	2											2	2	2	2	8	6	0	0	4	0	1	0	11	24	17	2.22	30	4.18	4.04	118	216	37	2.6	0.11	23.1	1.8735	4.4307	3.0368	2.431	1.8206	2.0342
51A	1	Female	13	Dust mite+++	1.59	45	17.7999	No	Caesarean section	Breastfeeding	No	2	2	1	2	7	10	2	0	12	14	6	4	48	11	19	3.31	51	5.58	4.97	138	279	42.4	2.2	0.12	111	0	0	1.6434	1.0023	0.5228	0
51B	2											0	0	0	0	0	3	0	2	3	4	1	0	13	8	13	2.06	34	6.96	4.7	132	270	41.2	1.7	0.12	46.4	1.6637	1.6766	2.3108	1.6954	0.8868	2.2322
77A	1	Female	39	Dust mite+++	1.62	65	24.7676	Yes(Crab)	Natural labour	Breastfeeding	Yes(Both son and daughter have allergic rhinitis)	3	2	3	3	11	15	15	21	16	18	12	12	109	27	15	3.56	49	4.75	4.25	128	188	39.5	2.3	0.11	122	2.4696	4.4307	3.0368	2.431	1.8206	2.0342
77B	2											1	1	2	2	6	6	3	8	3	4	4	4	32	15	13	6.45	59	4.37	4.11	121	192	38	1.6	0.07	156	0.09	0.11	0.28	0.21	0.03	0.05
79A	1	Female	8	Dust mite+++	1.25	22	14.08	Yes(Cold air)	Natural labour	Breastfeeding	Yes(Both mother and brother have allergic rhinitis)	2	3	2	2	9	9	6	14	6	15	7	8	65	13	30	3.22	47	4.53	4.27	122	208	37.2	3.8	0.17	81.5	0	0.79	0.05	0.12	0.22	0.14
79B	2											1	1	1	1	4	5	6	7	7	7	6	5	43	14	30	4.29	74	4.88	4.53	128	222	38.7	2.5	0.12	95.5	0	0.05	0	0.6	0.08	0.05
80A	1	Male	50	Dust mite++	1.73	85	28.4005	No	Natural labour	Breastfeeding	Yes(Mother has urticaria)	3	3	3	3	12	18	0	28	15	17	5	13	96	73	32	3.72	57	5.36	5.29	156	179	48	5.2	0.28	1540	0	0	0.54	0.26	0.08	0.31
80B	2											1	1	1	2	5	6	11	9	6	7	2	2	43	74	39	4.46	77	6.08	5.28	159	187	47.1	4.9	0.3	1390	1.68	1.14	1.01	1.31	1.64	0.58
81A	1	Female	54	Dust mite++++	1.56	60	24.6548	No	Natural labour	Breastfeeding	Yes(Son has allergic rhinitis)	3	3	0	1	7	12	9	17	11	12	6	9	76	33	30	3.81	63	5.28	4.36	131	225	39.4	4.7	0.25	23.4	0.05	0	0.87	1.07	0	0.18
81B	2											1	0	1	1	3	6	18	5	12	6	2	0	49	24	31	4.11	71	5.38	4.84	143	221	42.9	4.1	0.22	27.8	0.52	0.37	0.56	0.96	0.43	0.58
82A	1	Male	7	Dust mite++	1.21	22.5	15.3678	No	Natural labour	Breastfeeding	Yes(Sister has urticaria and cough variant asthma)	2	2	2	2	8	13	16	17	12	19	9	6	92	18	33	4.17	31	7.72	4.62	125	302	38.7	4.8	0.37	394	0	0.05	2.26	0.76	0.2	0.87
82B	2											0	0	0	1	1	7	2	1	3	5	1	4	23	16	31	4.3	43	9.7	4.69	129	330	39	3.8	0.37	547	1.37	1.09	5.9	2.14	0.46	2.57
82C	3											1	0	0	1	2	0	3	5	4	6	4	3	25	18	28	4.37	45	8.58	4.84	133	325	39.5	4.3	0.37	517	3.02	5.94	9.27	5.55	6.1	3.81
83A	1	Male	20	Dust mite-	1.85	67	19.5763	Yes(Soft shelled turtle)	Natural labour	Breastfeeding	No	2	2	2	2	8	9	9	19	9	12	12	12	82	12	13	3.16	66	5.83	5.06	142	226	44.2	1.7	0.1	96.8	0	0	0.54	0.16	0.14	0
83B	2											0	0	0	0	0	0	0	0	0	0	0	0	0	17	11	4	80	4.91	4.82	135	243	42.6	1.2	0.06	107	1.42	0.06	1.88	1.35	0.46	1.2
83C	3											0	0	1	1	2	1	0	0	1	2	0	0	4	14	15	2.79	91	5.99	5.08	145	217	44.1	2.2	0.13	79.4	2.39	2.3	3.88	2.7	3.82	2.65
85A	1	Male	11	Dust mite++++	1.5	35	15.5556	No	Natural labour	Breastfeeding	No	3	3	2	1	9	13	6	15	7	15	21	6	83	8	13	3.85	47	10.58	4.63	125	304	37.7	15.81	1.67	548	0.02	0	1.28	0.76	0.03	0.24
85B	2											1	0	0	1	2	4	0	7	4	4	0	0	19	6	15	3.86	66	6.56	4.71	128	321	38.1	10.21	0.67	598	0.36	0.48	0.45	0.79	0.93	0.63
85C	3											0	0	1	0	1	0	0	0	0	0	2	0	2	8	11	3.06	55	6.12	4.51	124	289	36.4	10.31	0.63	618	0.58	1.06	0.79	0.98	0.85	0.47
87A	1	Male	30	Dust mite++	1.73	70	23.3887	No	Natural labour	Breastfeeding	No	3	3	2	3	11	18	11	24	18	23	18	13	125	29	18	6.56	85	5.86	4.8	139	199	42	5.5	0.32	1110	0	0	0.23	0.55	0.08	0
87B	2											1	1	1	1	4	8	4	11	6	6	4	2	41	25	17	5.31	81	4.03	4.79	141	220	41.5	3.5	0.14	1060	0.21	0.9	0.45	1.09	0.71	0.68
87C	3											1	0	1	1	3	3	1	5	4	6	2	4	25	28	18	5.1	62	4.16	4.76	139	223	41.7	4.3	0.18	1030	0.65	0.99	0.79	0.81	0.68	0.57
88A	1	Female	30	Dust mite-	1.6	50.5	19.7266	No	Natural labour	Breastfeeding	No	2	1	1	2	6	10	5	18	11	14	5	7	70	19	17	3.61	59	6.8	4.29	123	144	38.4	2.6	0.18	29.7	0	0	0.65	0.02	0.14	0.11
88B	2											1	0	1	1	3	3	3	8	4	4	2	3	27	12	11	3.88	59	7.73	4.27	123	165	37.5	0.9	0.07	41.3	0.28	1.79	1.56	1.26	0.71	0.95
88C	3											1	1	2	2	6	6	4	6	6	7	1	3	33	15	11	4.02	46	6.65	4.5	128	152	39.2	2.4	0.16	33.1	0.72	1.22	0.96	1.06	1.08	0.84
89A	1	Male	7	Dust mite++	1.23	24	15.8636	No	Natural labour	Breastfeeding	No	1	2	0	1	4	4	5	8	5	6	3	8	39	15	30	5.1	28	7	4.87	119	204	37.4	5.7	0.4	1110	0	0	4.06	0.76	0.2	2.57
89B	2											1	1	0	1	3	3	3	8	3	6	5	6	34	10	26	3.79	43	7.83	5.39	131	274	40.9	9.21	0.72	1040	1.62	3.31	5	3.89	4.08	2.68
89C	3											1	2	0	0	3	6	0	4	3	4	2	5	24	14	25	4.11	45	7.01	5.11	125	279	39.7	6.81	0.48	962	0.79	1.3	0.9	1.23	1.27	1.06
91A	1	Male	4	Dust mite++++	1.05	14	12.6984	Yes(Egg, milk)	Natural labour	Breastfeeding	Yes(Mother has chronic urticaria)	2	2	2	1	7	9	6	4	9	11	4	4	47	15	34	6.17	36	7.5	4.62	117	284	34.9	5.9	0.44	530	1.08	1.8	2.32	1.4	0.34	0.88
91B	2											0	0	1	0	1	0	0	0	4	0	0	0	4	15	31	4.66	36	5.35	4.84	123	244	37	6.21	0.33	261	1	0	0.85	2.31	0	0.38
92A	1	Male	31	Dust mite-	1.76	68	21.9525	No	Natural labour	Breastfeeding	No	0	2	1	1	4	5	7	9	6	15	4	5	51	71	27	4.53	107	5.23	5	144	176	43.2	3.1	0.16	282	0.49	0	1.41	1.63	0.1	0.29
92B	2											1	1	1	1	4	3	3	7	1	3	0	4	21	70	31	4	85	6.72	5.19	152	190	44	3.7	0.25	300	3.68	2.23	4.37	5.55	8.3	3.32
93A	1	Male	40	Dust mite++++	1.75	86	28.0816	No	Natural labour	Breastfeeding	Yes(Daughter has allergic rhinitis)	3	3	3	3	12	16	18	38	17	24	20	15	148	128	42	5.55	95	5.82	5.85	173	223	51.2	10.54	0.61	144	0.42	0	1.64	1.51	0	0.1
93B	2											1	2	2	0	5	13	14	28	16	18	17	14	120	101	35	4.74	80	7.53	5.61	169	192	48.5	8.01	0.6	123	0.56	0.48	0.72	0.88	0.5	0.79
93C	3											1	1	0	1	3	6	8	29	4	5	4	12	68	89	27	4.18	59	7.19	5.39	162	176	47.3	5.7	0.41	137	0.54	1.06	1.19	0.89	0.91	0.63
94A	1	Female	13	Dust mite++++	1.54	41	17.2879	No	Caesarean section	Milk	Yes(Father has allergic rhinitis)	1	3	2	3	9	4	9	31	1	15	2	16	78	8	13	4.59	74	6.64	5.17	132	268	43	6.51	0.43	62	0.57	0	1.88	1.57	0.16	0.88
94B	2											3	3	1	2	9	0	5	19	4	4	3	20	55	7	11	4.39	59	8.71	4.99	127	264	40.2	3.1	0.27	45.4	0.9	1.72	2.92	1.22	1.64	1.56
94C	3											1	0	0	0	1	0	0	1	1	1	0	1	4	5	10	5.45	49	7.08	5.01	130	250	40.9	5.5	0.39	44.8	0.61	1.39	0.96	1.14	0.57	0.78
95A	1	Male	36	Dust mite++++	1.77	80	25.5354	Yes(Alcohol)	Natural labour	Breastfeeding	Yes(both daughter and son has allergic rhinitis)	2	3	3	3	11	13	10	22	15	21	19	11	111	31	22	5.82	99	5.51	4.85	143	231	43.2	7.61	0.42	2640	0.64	0	1.24	2.19	0	0.68
95B	2											0	2	1	2	5	6	6	9	7	7	6	3	44	24	21	4.64	77	5.01	4.88	144	260	42.5	5.8	0.29	2280	1.35	1.33	1.44	1.48	2.26	1.33
95C	3											0	2	1	3	6	15	17	25	8	12	4	7	88	23	17	4.3	51	5.05	4.83	142	234	42.7	6.91	0.35	2280	0.83	2.15	1.43	1.58	1.33	0.89
99A	1	Male	12	Dust mite++++	1.65	52	19.1001	Yes(Small clam)	Natural labour	Milk	Yes(Father has allergic rhinitis)	1	3	2	3	9	9	16	21	12	20	10	5	93	17	25	4.63	70	5.65	4.93	133	220	40.6	8.01	0.45	52.7	0.76	0.15	5.1	2.37	0.05	1.2
99B	2											0	0	0	1	1	11	1	11	12	8	1	0	44	15	24	4.81	63	5.13	5.07	141	227	42	5.1	0.26	58.3	4.07	4.37	5.65	6.83	6.63	3.89
100A	1	Female	42	Dust mite++++	1.65	60	22.0386	no	Natural labour	Breastfeeding	Yes(Brother and son have allergic rhinitis)	1	0	3	1	5	7	18	14	12	7	19	3	80	6	15	5.89	65	8.08	4.33	128	232	38.9	3.8	0.31	93.8	1.25	0.34	1.35	0.97	0.16	0.78
100B	2											0	0	0	0	0	0	0	0	0	0	0	0	0	4	12	3.54	65	7.49	4.31	125	250	38.7	2.4	0.18	86.9	0.88	0.25	0.59	0.87	0	0.68

## Sheet: Table S2
Table S2 Components and standard materials of XQLD
Herbal name (in Chinese)	Botanical name	Daily dosage (g)	Standard materials
Ganjiang	Zingiber officinale Roscoe	10	6-Gingerol
Guizhi	Cinnamomum cassia Blume	10	Cinnamaldehyde
Mahuang	Ephedra sinica Stapf	10	Ephedrine
Baishao	Paeonia lactiflora Pall.	10	Paeoniflorin
Shenggancao	Glycyrrhiza uralensis Fischer	10	Glycyrrhizic acid
Xixin	Asiasarum sieboldi F. Maekawa	3	Asarone
Fabanxia	Pinellia ternata Breitenbach	10	Homogentistic acid
Wuweizi	Schisandra chinensis (Turcz.) Baillon	10	Schizandrin

## Sheet: Table S3
Table S3 Sequence statistics and bacterial diversity indices at different time points
Sample	RawReadsNums	CleanReadsNums	Chimerta_check	OTUseqs	Observe	Chao1	ACE	Shannon	Simpson	J
21B	138269	128940	105302	106839	271	359.667	357.673	3.28801	0.927018	0.586923
92A	130201	121789	102590	100950	286	404.5	377.303	3.9117	0.96346	0.691603
26B	62375	60580	40295	39593	350	457.609	465.107	3.43352	0.923702	0.586132
44C	119390	111533	93794	91549	366	453.306	460.62	3.36494	0.858948	0.570074
92B	124025	116091	98515	97877	283	361.964	342.819	3.42933	0.932066	0.60745
81A	100360	93661	80831	80508	334	397.894	404.734	3.46217	0.87814	0.595782
50B	57798	56087	37710	36618	390	466.393	479.692	3.95783	0.955557	0.663382
83C	52522	49007	43697	43476	228	297.03	308.567	2.67321	0.830776	0.492363
79B	108537	101279	87617	87157	281	363.5	331.577	3.57008	0.948955	0.633177
83A	106865	99741	85142	84552	260	360.636	358.309	3.19433	0.922374	0.57445
93B	119281	110403	92857	92452	254	336.452	338.605	2.92812	0.873774	0.528796
23B	115547	108180	91119	90696	298	411.433	390.783	3.74677	0.954677	0.657664
81B	136163	127609	108813	107578	338	427.023	430.358	3.58775	0.9213	0.61613
31A	64096	56328	34071	32560	336	439.459	421.998	2.89508	0.797398	0.497684
41A	60803	54381	35418	34625	353	450.683	428.768	2.77807	0.763541	0.47355
41B	119963	112664	95557	95071	326	413.306	431.602	3.58907	0.914905	0.620206
44A	69164	61135	34933	33778	489	598.344	594.789	4.43095	0.972721	0.71555
77B	117258	109411	91987	90945	281	407.037	370.888	3.63913	0.947011	0.645423
85C	126947	124427	97059	96603	285	358.029	350.239	3.58454	0.943164	0.634153
87B	117871	110016	94971	94273	286	353.525	358.958	3.55646	0.938134	0.628795
87A	89986	84255	71306	70989	264	351.256	368.079	3.1213	0.903218	0.55978
19B	64588	62555	38776	37503	368	451.638	475.125	3.56475	0.922103	0.603368
88B	113388	106098	90241	89719	313	424.886	418.33	3.83925	0.960434	0.668137
91A	78944	73307	61242	61043	254	340.059	343.039	3.02006	0.894082	0.5454
44B	56245	54515	35253	34205	379	501.936	501.874	3.42914	0.886608	0.577535
85A	102375	95246	78736	78080	232	291	292.518	3.26958	0.9263	0.600283
37A	55078	48552	28922	28088	328	456.459	447.108	3.29483	0.901878	0.568759
37B	108911	99492	84301	83637	252	328.241	322.166	3.14235	0.898674	0.568296
22B	137018	128389	107999	105956	297	391.886	395.718	3.43754	0.891455	0.603741
89A	90655	84801	70788	71286	272	335.9	346.776	3.41521	0.914223	0.609228
38B	133946	125444	109048	108238	291	396.333	373.876	3.45492	0.937952	0.608976
83B	143469	133590	108551	107125	245	340.294	360.409	3.18499	0.926375	0.578957
87C	117862	115793	95474	94632	236	339.885	316.353	2.76537	0.812955	0.506123
94C	97056	95134	80267	79589	249	376.217	338.362	3.06746	0.887036	0.555955
95C	102129	100492	87975	87724	193	254.222	262.585	2.79764	0.886469	0.531599
32A	44535	39490	22931	22335	322	397.308	410.548	3.00134	0.865991	0.519754
31B	131774	122930	105058	104497	274	371.683	385.55	2.80034	0.852945	0.498891
26A	51758	45198	24342	23693	365	452.692	461.482	3.45974	0.913311	0.586407
20B	135162	126468	104734	103114	282	380.154	391.313	2.95752	0.833673	0.524205
23A	52205	46924	24856	23877	332	440.023	440.265	2.7756	0.75849	0.478129
100A	104421	97536	80160	79337	302	405.213	437.704	3.20198	0.911649	0.560725
22A	172972	154981	113537	110468	230	325.923	340.272	1.02543	0.306588	0.188565
30A	65480	56487	37641	37051	263	368	350.457	2.13381	0.654142	0.382942
32B	52268	50292	31251	29649	320	413.061	436.105	3.02768	0.860494	0.524881
38A	51968	43593	24346	23743	304	429.824	416.393	3.35908	0.91546	0.587556
21A	65266	57439	32185	31446	321	421.737	409.905	2.77731	0.825135	0.481217
24B	59786	57829	35096	33984	320	403.217	414.522	3.14276	0.856743	0.544831
80B	124456	115900	96063	95235	248	362.111	353.155	2.64237	0.834143	0.479261
89C	99622	97755	84846	85296	229	281.059	291.66	3.39809	0.938779	0.625371
85B	112631	104961	90878	90079	252	292.886	298.208	3.48343	0.938998	0.629979
95B	105723	98904	85377	85069	232	313.429	326.738	3.06527	0.919576	0.562772
88C	106656	101789	85681	85166	269	317.158	328.008	3.62672	0.943092	0.64824
99A	87163	81666	70487	69976	276	347.818	374.645	3.51539	0.944635	0.62547
82A	89296	82362	69870	67951	260	383.484	366.314	2.88387	0.875916	0.518618
100B	171745	161181	144132	142792	214	261.903	271.661	3.23417	0.921096	0.602718
30B	58606	56739	35989	34716	310	436.923	432.37	3.06801	0.88995	0.534816
51B	50205	48699	29018	28501	328	421.022	439.911	3.44705	0.917153	0.595037
79A	42975	41748	25698	25692	319	412.718	410.434	3.3652	0.924934	0.58371
88A	90655	84801	70788	71286	291	404.433	390.961	3.85679	0.960889	0.679811
51A	62134	60159	37544	36495	355	467.077	445.155	3.68076	0.940251	0.62682
94A	83214	77910	66540	66130	268	360.037	331.684	3.00765	0.893229	0.537947
77A	44845	43323	26360	25710	316	395.227	403.681	3.14648	0.886522	0.546668
32C	102985	95907	87866	86766	183	228.231	233.726	2.70447	0.84915	0.519143
99B	108598	100721	86263	85868	250	349.387	343.604	3.28108	0.920117	0.594242
89B	145847	136356	113775	113108	249	310.031	305.556	3.14791	0.91632	0.570536
91B	121042	112608	92835	92391	244	283.079	293.701	3.27436	0.920171	0.595645
50A	57947	56241	35938	35173	363	414.803	435.744	3.34236	0.872112	0.56704
93C	109847	107342	89937	89300	217	287	271.987	2.78518	0.862169	0.517701
93A	94282	87587	73955	73562	252	321.194	322.011	3.44537	0.929683	0.623097
82C	117973	110407	98656	95672	185	264.5	248.009	3.19199	0.92974	0.61145
24A	56041	49703	25397	24325	318	428.029	410.658	3.57074	0.931596	0.6197
80A	112442	104783	90921	90295	246	362	363.115	2.39194	0.749368	0.434478
82B	129313	121065	104913	102890	262	348.059	355.306	3.35516	0.934975	0.602541
94B	120354	112507	94770	94239	272	357.583	363.541	3.29756	0.922912	0.58824
20A	82300	73618	46787	45473	245	377	351.281	1.43755	0.417597	0.261312
19A	75932	65450	31607	29938	291	364	362.953	2.81818	0.806131	0.496743
95A	91787	86275	75706	74843	231	429.333	355.155	2.57407	0.808634	0.472964

## Sheet: Table S4
Table S4 Bacterial taxa abundance of different time points in phyla level
sample	Actinobacteria	Bacteroidetes	Chloroflexi	Cyanobacteria	Deferribacteres	Deinococcus-Thermus	Elusimicrobia	Epsilonbacteraeota	Euryarchaeota	Firmicutes	Fusobacteria	Lentisphaerae	Patescibacteria	Proteobacteria	Synergistetes	Tenericutes	Verrucomicrobia
21B	0.000537273	0.645937	0	0	0	0	0	0	0	0.270428	0.00214909	0	0.000134318	0.0807253	4.47728e-05	0	4.47728e-05
92A	0.00488023	0.476114	0	0	0	0	0	4.47728e-05	0	0.481173	0.000402955	0	8.95456e-05	0.0371614	8.95456e-05	4.47728e-05	0
26B	0.0117305	0.555317	0	0	0	0	0	0	0	0.39024	0	0	0	0.0423998	0.000134318	0	0.000179091
44C	0.000716364	0.60788	0	0	0	0	0	0	0	0.282024	0.00138796	4.47728e-05	8.95456e-05	0.104455	0.000492501	4.47728e-05	0.00286546
92B	0.00116409	0.49062	0	8.95456e-05	0	0	0	0	0	0.477143	0.000358182	0	0	0.0303112	0.000313409	0	0
81A	0.000626819	0.594582	0	0	0	0	0	0.000223864	4.47728e-05	0.318379	0.000402955	4.47728e-05	0.000582046	0.0850235	0	0	8.95456e-05
50B	0.00313409	0.369465	0	0	0	0	0	0	0	0.446519	0	0	8.95456e-05	0.177614	8.95456e-05	0	0.00308932
83C	0.000671592	0.283009	0	8.95456e-05	0	0	0	4.47728e-05	0	0.616745	0.00161182	0	0.000223864	0.0975599	0	0	4.47728e-05
79B	0.002955	0.447191	0	8.95456e-05	0	0	0	0.000179091	0	0.341482	0.0889187	0	0.000179091	0.118827	0	0	0.000179091
83A	0.00152227	0.420372	0	8.95456e-05	0	0	0	0.000223864	0	0.400403	0.00304455	0	0.00111932	0.173226	0	0	0
93B	0.000985001	0.628789	0	4.47728e-05	0	0	0	0	0	0.334139	0.00273114	0	4.47728e-05	0.0332214	0	0	4.47728e-05
23B	0.00120887	0.595612	0	4.47728e-05	0	0	0	0.000134318	0	0.345332	0.00788001	4.47728e-05	0.000447728	0.049071	0.000223864	0	0
81B	0.00152227	0.488426	0	0.000134318	0	0	0	8.95456e-05	0	0.490128	0.000179091	8.95456e-05	0.000313409	0.0190284	4.47728e-05	0	4.47728e-05
31A	0.0294605	0.656727	0	0	0	0	0	4.47728e-05	0	0.28968	0.00465637	0	0.000223864	0.0164764	0.000402955	0.000134318	0.00219387
41A	0.00420864	0.630311	0.000179091	0	0	0	0	8.95456e-05	0	0.346362	0.00143273	0	0.000179091	0.0169689	0.000223864	0	4.47728e-05
41B	0.00201478	0.570629	0	4.47728e-05	0	0	0	8.95456e-05	0	0.365212	0.00640251	0	8.95456e-05	0.0554287	4.47728e-05	0	4.47728e-05
44A	0.021088	0.274457	0	0.000134318	0	4.47728e-05	0	0.000313409	0	0.642176	0.000985001	4.47728e-05	0	0.0556973	0.00264159	0.000268637	0.00214909
77B	0.00120887	0.543765	0	0	0	0	0	0	0	0.374927	0.000761137	0	0.000223864	0.0775912	0	0	0.00152227
85C	0.00255205	0.560331	0	4.47728e-05	0	0	0.000179091	0	0	0.361495	0.00161182	0	0	0.0715021	0.000492501	0	0.00179091
87B	0.000268637	0.397224	4.47728e-05	0.000402955	0	0	0	0.000940228	8.95456e-05	0.456951	0.000447728	0	0.000179091	0.142557	0.000671592	0	0.000223864
87A	0.000537273	0.56951	0	0.000134318	0	0	0	0.000268637	0	0.210074	0.142422	4.47728e-05	0	0.0761137	0.000850683	0	4.47728e-05
19B	0.0251623	0.558093	0	0	0	0	0	0	0	0.372062	4.47728e-05	0	0	0.0436087	0.000134318	0	0.000895456
88B	0.00111932	0.505664	4.47728e-05	4.47728e-05	0	0	0	0	0	0.399015	0.00134318	0	0.000223864	0.0923215	0.000223864	0	0
91A	0.000582046	0.589792	0	0	0	0	0	0.000268637	0	0.173718	0.166286	0	0.000179091	0.0691292	4.47728e-05	0	0
44B	0.00505932	0.605373	0	8.95456e-05	0	0	0	0	0	0.352854	4.47728e-05	8.95456e-05	0.000134318	0.0352362	4.47728e-05	0.000223864	0.000850683
85A	0.000850683	0.689053	0	0	0	0	0	8.95456e-05	0	0.22355	0.00152227	0	8.95456e-05	0.0847101	0.000134318	0	0
37A	0.0119991	0.530065	0	0	0	0	0	4.47728e-05	0	0.420103	0.000626819	0	0	0.0371614	0	0	0
37B	0.000313409	0.609447	0	4.47728e-05	0	0	0	4.47728e-05	0	0.2561	0.00152227	4.47728e-05	0.000179091	0.131184	0.00111932	0	0
22B	0.00170137	0.608955	0	0	0	0	0	0.000179091	0	0.340407	0.00214909	0.000313409	0.000179091	0.0434296	0.000447728	0.000134318	0.00210432
89A	0.0060891	0.402731	0	0.000582046	0	0	0	0.0169241	0	0.524961	0.00259682	0	0	0.0440116	0	0	0.00210432
38B	0.00268637	0.552407	0	0	0.000358182	0	0	0.000626819	0	0.311977	0.00241773	0	0.000402955	0.126617	0.000626819	8.95456e-05	0.00179091
83B	0.000537273	0.585315	0	0	0	0	0	0	0	0.292993	0.00282069	0	4.47728e-05	0.118245	4.47728e-05	0	0
87C	0.000761137	0.516454	0	0.000223864	0	0	0	0.00179091	0	0.245623	0.0543542	0	0.00080591	0.179673	0	0	0.000313409
94C	0.00376091	0.495321	0	4.47728e-05	0	0	0.000223864	0.000134318	0	0.401343	0.0277143	0	0.0014775	0.0694874	0.000492501	0	0
95C	0.0126707	0.243251	0	0.000447728	0	0	0	4.47728e-05	0	0.662324	0.000895456	0	0.000582046	0.0796508	0	0	0.000134318
32A	0.0024625	0.472084	8.95456e-05	0	0	4.47728e-05	0	0	0	0.4955	0.00107455	0	8.95456e-05	0.028565	8.95456e-05	0	0
31B	0.00828296	0.429281	0	0	0	0	0	4.47728e-05	0	0.131005	0.324647	0	0.00129841	0.10544	0	0	0
26A	0.0151332	0.345332	0	4.47728e-05	0	0	0	0	0	0.618357	0.000447728	0	4.47728e-05	0.0203268	4.47728e-05	4.47728e-05	0.000223864
20B	0.00282069	0.705888	0	0	0	0	0	8.95456e-05	0	0.196239	0.0036266	0	4.47728e-05	0.0912469	4.47728e-05	0	0
23A	0.00152227	0.680278	8.95456e-05	0.000134318	0	4.47728e-05	0	0	0	0.304768	0.000268637	4.47728e-05	0.000134318	0.0126259	0	0	8.95456e-05
100A	0.000268637	0.490934	0	4.47728e-05	0	0	0	4.47728e-05	0	0.457891	0.00783524	0	4.47728e-05	0.0428028	4.47728e-05	0	8.95456e-05
22A	0.00111932	0.923528	0	4.47728e-05	0	0	0	0	0	0.0666219	0.000179091	4.47728e-05	4.47728e-05	0.00828296	8.95456e-05	0	4.47728e-05
30A	0.00304455	0.269443	0	0	0	0	0	0	0	0.70141	0.00102977	0	0	0.0248041	4.47728e-05	0	0.000223864
32B	0.00232818	0.723797	0	0	0	0	0	0	0	0.22355	0.000179091	0	4.47728e-05	0.0488023	0.000626819	0	0.000671592
38A	0.0137005	0.349004	0	0.000223864	0	0	0	0	0	0.60197	0.00107455	0	4.47728e-05	0.0330871	0.000134318	0	0.000761137
21A	0.00205955	0.48762	0	0.000179091	0	0	0	0	0	0.480054	0.000716364	0	0	0.0288784	0.000179091	0	0.000313409
24B	0.00152227	0.660175	0	0	0	0	0	0.000402955	0	0.255608	0.000313409	0	0	0.0784419	0	0	0.00353705
80B	0.000179091	0.521916	0	0.000134318	0	0	0	4.47728e-05	0	0.42064	8.95456e-05	0	4.47728e-05	0.0552048	0.00102977	0	0.000716364
89C	0.00268637	0.414909	0	0.000358182	0	0	0	0.000402955	0	0.510051	0.000761137	0	0.000223864	0.0627267	0	0	0.00788001
85B	0.00111932	0.571345	0	4.47728e-05	0	0	0	4.47728e-05	0	0.320484	0.000492501	0	8.95456e-05	0.106335	0	0	4.47728e-05
95B	0.000313409	0.554735	0	0.000313409	0	0	0	0.000179091	0	0.353974	0.000940228	0	0.000492501	0.0890531	0	0	0
88C	0.00210432	0.464204	0	0	0	0	0	0	0	0.511171	0.000447728	0	0.00107455	0.0208193	0.000134318	4.47728e-05	0
99A	0.00380569	0.614909	0	0	0	0	0	8.95456e-05	0	0.351645	0.000850683	0	0.000761137	0.0279382	0	0	0
82A	0.00192523	0.620103	0	0	0	0	0	0	0	0.250414	0.000492501	0	0	0.127065	0	0	0
100B	0.000179091	0.523439	0	0	0	0	0	0	0	0.421446	0.0158496	0	8.95456e-05	0.0389523	4.47728e-05	0	0
30B	0.00201478	0.641504	0	0	0	0	0	0	0	0.294829	0.00152227	0	4.47728e-05	0.0599507	0	0	0.000134318
51B	0.00174614	0.555362	0	0	0	0	0	0	0	0.378464	0	0	0	0.064428	0	0	0
79A	0.0123125	0.653503	0	0	0	0	0	0	0	0.277726	0.00250728	0	4.47728e-05	0.0507276	0.000358182	0	0.00282069
88A	0.00116409	0.435639	0	0	0	0	0	8.95456e-05	0	0.465413	0.011238	0	0.000223864	0.0860981	0.000134318	0	0
51A	0.00443251	0.484531	0	0	0	0	0	0	0	0.438549	0.000761137	0	0.000134318	0.0715021	0	0	8.95456e-05
94A	0.00313409	0.405597	0	4.47728e-05	0	0	0	8.95456e-05	0	0.526886	0.00255205	0	0.000134318	0.0615626	0	0	0
77A	0.00402955	0.690575	0	0	0	0	0	0	0	0.258026	0	0	4.47728e-05	0.0469666	0.000223864	0	0.000134318
32C	0.000179091	0.589702	0	0	0	0	0	4.47728e-05	0	0.352899	0.000537273	0	0	0.0544885	0	0	0.00214909
99B	0.00989478	0.62664	0	4.47728e-05	0	0	0	4.47728e-05	0	0.310589	0.000492501	0	0.000402955	0.0517126	0.000134318	0	4.47728e-05
89B	0.000402955	0.405686	0	0.000134318	0	0	0	0	0	0.547974	0.00138796	0	0	0.0443251	0	0	8.95456e-05
91B	0.00814865	0.700112	0	0	0	0	0	8.95456e-05	0	0.235326	0.000626819	0	0.000179091	0.0555182	0	0	0
50A	0.00532796	0.632147	0	0	0	0	0	0	0	0.33208	0	0	0	0.0302664	0	4.47728e-05	0.000134318
93C	0.00143273	0.502306	0	0	0	0	0	0	0	0.4651	0.000447728	0	0	0.0307141	0	0	0
93A	0.00353705	0.418625	0	4.47728e-05	0	0	0	0	0	0.518066	0	0	8.95456e-05	0.0593239	0	0	0.000313409
82C	0.002955	0.365928	0	0	0	0	0	0.000134318	0	0.548064	0	0	0	0.0828744	0	0	4.47728e-05
24A	0.0105216	0.453638	0	0.000179091	0	0	0	0	0	0.516767	0.000313409	0	4.47728e-05	0.0184464	4.47728e-05	0	4.47728e-05
80A	4.47728e-05	0.641594	0	8.95456e-05	0	0	0	4.47728e-05	0	0.312738	0.00505932	0	4.47728e-05	0.0369823	0.00143273	0	0.00197
82B	0.00291023	0.401791	0	0.000134318	0	0	0	0	0	0.507634	0.00165659	0	4.47728e-05	0.0857399	8.95456e-05	0	0
94B	0.00165659	0.584553	0	0	0	0	0	0.000134318	0	0.333289	0.0342512	0	0.000223864	0.0458026	8.95456e-05	0	0
20A	0.00228341	0.851354	0	0	0	0	0	0	0	0.137005	0	0	8.95456e-05	0.00926797	0	0	0
19A	0.00353705	0.66989	0	0.000223864	0	0	0	0	0	0.305977	0.00313409	0	4.47728e-05	0.0171032	0	0	8.95456e-05
95A	0.000447728	0.204925	0	0	0	0	0	4.47728e-05	0	0.627177	0.00326841	0	0	0.164092	4.47728e-05	0	0

## Sheet: Table S5
Table S5 Bacterial taxa abundance of different time points in genus level
sample	Abiotrophia	Acetanaerobacterium	Acidaminococcus	Acidovorax	Acinetobacter	Actinobacillus	Actinomyces	Agathobacter	Aggregatibacter	Akkermansia	Alistipes	Allisonella	Alloprevotella	Allorhizobium-Neorhizobium-Pararhizobium-Rhizobium	Anaerobiospirillum	Anaerococcus	Anaerofilum	Anaerofustis	Anaeroplasma	Anaerostipes	Anaerotruncus	Angelakisella	Atopobium	Bacillus	Bacteroides	Barnesiella	Bifidobacterium	Blautia	Bosea	Bradyrhizobium	Brevundimonas	Butyricicoccus	Butyricimonas	Butyrivibrio	CAG-352	Campylobacter	Candidatus_Saccharimonas	Candidatus_Soleaferrea	Candidatus_Stoquefichus	Caproiciproducens	Cardiobacterium	Carnobacterium	Catabacter	Catenibacterium	Catenisphaera	Cellulosilyticum	Christensenellaceae_R-7_group	Cloacibacillus	[Clostridium]_innocuum_group
21B	0	4.47728e-05	0	0	0	0	4.47728e-05	0	0	4.47728e-05	0.0288337	0	0.00102977	0	0	0	8.95456e-05	0	0	0.000582046	0.000179091	4.47728e-05	0	0	0.530244	0.00080591	0.000223864	0.000313409	0	0	0	0.00188046	0.0055966	0	0	0	0	0	0	0	0	0	0	0	0	4.47728e-05	0.000582046	0	0
92A	0	0	0	0	0	4.47728e-05	0	0	4.47728e-05	0	0.0282964	0	0.000716364	0	0	0	0	0	0	0.00340273	0.000447728	4.47728e-05	0	0	0.265726	0.0173271	0.00197	0.0199687	0	0	0	0.00434296	0.0186255	0	0	4.47728e-05	4.47728e-05	8.95456e-05	0	0	0	0	0	0	0	0	0.00102977	8.95456e-05	0
26B	0	0	0.00286546	0	0	0	4.47728e-05	4.47728e-05	0	0.000179091	0.0036266	0.000268637	8.95456e-05	0	0	0	4.47728e-05	4.47728e-05	0	0.00179091	0	0	0	0	0.254533	0.00214909	0.00394	0.00322364	0	0	0	0.00237296	0.00273114	0	0.000223864	0	0	0	0	4.47728e-05	0	0	0	0.000492501	0	0	0.00210432	4.47728e-05	0
44C	0	0	4.47728e-05	0	0	4.47728e-05	0	0	0	0.00286546	0.0208193	0.000134318	0.000358182	0	0	0	0	0	0	0.000940228	0.000492501	0	0	4.47728e-05	0.160018	0.0147302	0.000179091	0.000671592	0	0	0	0.0110589	0.00452205	0	0	0	0	0	0	0	0	0	0	0	0	4.47728e-05	0.00617864	0.000492501	0
92B	0	0	0	0	0	0	0	0	0	0	0.010835	0	0.000940228	0	0	0	0	0	0	0.000940228	0.000537273	0	0	0	0.358451	0.0145512	0.000402955	0.000358182	0	0	0	0.000626819	0.0041191	0	0	0	0	8.95456e-05	0	0	0	0	0	0	0	0	0.00116409	0.000313409	0
81A	0	0	0.00129841	0	0	0	4.47728e-05	0	0	8.95456e-05	0.00385046	0.000268637	0.0295053	0	0	0	0	0	0	0.000134318	0.000179091	4.47728e-05	0	0	0.134587	0.00232818	0.000134318	0.000402955	0	0	0	0.000447728	0.00429819	0	0	0.000223864	4.47728e-05	4.47728e-05	0	0	0	0	0	0	0	0	0.00152227	0	0
50B	0	0	8.95456e-05	0	0	0	4.47728e-05	0.000134318	0	0.00308932	0.0140139	0.000223864	0	0	0	0	0	0	0	0.00161182	0.000626819	0.000179091	0	0	0.25225	0.0237296	0.000492501	0.000850683	0	0	0	0.00129841	0.00308932	0	0.00143273	0	0	0.000268637	0	0	0	0	0	0	0	0	0.0215357	8.95456e-05	0
83C	0	0	0	0	0	0.00210432	4.47728e-05	0	0.000358182	4.47728e-05	0.00120887	0.000716364	0.000268637	0	0	0	0	0	0	0.00107455	4.47728e-05	0	0	0	0.251713	0.000179091	0.000313409	0.000402955	0	0	0	0.000671592	0.000313409	0	0	4.47728e-05	0	0	0	0	0	0	0	0	0	4.47728e-05	0	0	0
79B	8.95456e-05	0	0	0	0	4.47728e-05	4.47728e-05	0	0	0.000179091	0.00591001	0.000134318	0.00179091	0	0	0	0	0	0	0.000313409	0.000402955	0.000402955	0	0	0.395165	0.000492501	0.000402955	0.00286546	0	0	0	0.000626819	0.000223864	0	0	0.000179091	0	8.95456e-05	0	0	0	0	0	0	0	0	0.00595478	0	0
83A	0	0	4.47728e-05	0	0	0	4.47728e-05	0	0	0	0.00819342	0.00156705	0.000985001	0	0	0	0	0	0	0.000895456	8.95456e-05	0	4.47728e-05	0	0.362525	4.47728e-05	0.000985001	0.000358182	0	0	0	0.00488023	0.00156705	0	4.47728e-05	0.000223864	0	0	0	0	0	0.000179091	0	0	0	0.00197	0.000582046	0	0
93B	0	0	0	0	0	0	0	4.47728e-05	0	4.47728e-05	0.00456682	0	0.00237296	0	0	0	0	0	0	4.47728e-05	4.47728e-05	0	0	0	0.581509	0.0106111	0.000223864	0.000179091	0	0	0	0.000537273	0.00237296	0	0	0	0	0	0	0	0	0	0	0	0	0	0.000447728	0	0
23B	0	0	0	0	0	0	0	0	0	0	0.0453101	0	0.113544	0	0	0	0	0	0	0.00116409	0.000134318	0	0	0	0.330781	0.0223416	0.000447728	0.000626819	0	0	0	0.00519364	0.0085516	0	0.000626819	0.000134318	0	8.95456e-05	0	4.47728e-05	0	0	0	0	0	0	0.000985001	0.000179091	0
81B	0	4.47728e-05	4.47728e-05	0	0	0	0	0	0	4.47728e-05	0.0175509	0.000179091	0.0278039	0	0	0	0	0	0	0.00125364	0.000626819	0	0	0	0.127334	0.00102977	0.000761137	0.00635773	0	0	0	0.00197	0.00702933	0	0	8.95456e-05	0	0	0	0	0	0	0	0	0	0	0.000492501	0	0
31A	0	0	0.00156705	0	0	8.95456e-05	8.95456e-05	0	0	4.47728e-05	0.0197	0	0.000134318	0	0	0	0	0	0	0.00488023	0.000313409	0	8.95456e-05	0	0.158406	0.000134318	0.0262816	0.00134318	0	4.47728e-05	0	0.000223864	0.00689501	0	0	4.47728e-05	0	0	0	4.47728e-05	0	0	0	0	0	0	0.00255205	0	8.95456e-05
41A	0	0	0	0	0	0	0	0	0	4.47728e-05	0.002955	0	0.000492501	0	0	0.000671592	0	0	0	0.00120887	0.000268637	0	0	0	0.120394	0.00353705	0.00237296	0.00308932	0	0	0	0.00134318	0.00138796	0	0	8.95456e-05	0	4.47728e-05	0	8.95456e-05	0	0	0	0	0	0	0.000985001	0	0
41B	4.47728e-05	0	0	0	0	0	4.47728e-05	0	0	4.47728e-05	0.0368928	0.000134318	0.00197	0	0	4.47728e-05	4.47728e-05	0	0	0.0051041	8.95456e-05	0.000134318	4.47728e-05	0	0.187464	0.000492501	0.00138796	0.000268637	0	0	4.47728e-05	0.00456682	0.0111932	0	0	8.95456e-05	0	0	0	0	0	4.47728e-05	0	0	0	4.47728e-05	0.00210432	0	0
44A	0	0	0.000268637	0	0	0	0.000268637	0	0	0.00214909	0.0120439	0.000179091	0.000134318	0	0	8.95456e-05	4.47728e-05	0	0	0.00241773	0.000134318	0	0.000179091	0	0.140542	0.0230132	0.0160734	0.00340273	0	0	0	0.00626819	0.0055966	0	0.00165659	0.000134318	0	4.47728e-05	0	0	0	0	0	4.47728e-05	0	0	0.0273562	0.00219387	4.47728e-05
77B	0	0	0	0	0	0	8.95456e-05	0	0	0.00152227	0.024625	0.000582046	0.000850683	0	0	0	0	0	0	0.00201478	0.000223864	8.95456e-05	0	0	0.428789	0.000402955	0.000179091	0.000537273	0	0	0	0.00129841	0.0121782	0	0	0	0	0	0	0	0	0	0	0	0	0	0.000537273	0	0
85C	0	0	0	0	0	0	0	0	0	0.00179091	0.0253414	0	4.47728e-05	0	0.000223864	0	0	0	0	0.00183568	0.000537273	0	4.47728e-05	0	0.329841	0.0036266	0.00192523	0.00143273	0	0	0	0.00120887	0.0051041	0	0.00152227	0	0	0	0	4.47728e-05	0	0	0	0	0	0	0.00120887	4.47728e-05	0
87B	0	0	0	0	0	0.00394	0	0	0.000134318	4.47728e-05	0.00385046	0	0.00120887	0	0	0	0.000134318	0	0	4.47728e-05	0.000134318	4.47728e-05	0	0	0.131632	0.000179091	8.95456e-05	0.000358182	0	0.000223864	0	0.000223864	0.000582046	0	0	0.000940228	0	0	0	0	0	0	0	0	4.47728e-05	0.000313409	0.00367137	0.000179091	0
87A	0	0	0	0	0	0	0	0	0	4.47728e-05	0.00429819	0	0.00152227	0	0	0	0	0	0	0.000537273	8.95456e-05	0	4.47728e-05	0	0.232281	0.000626819	4.47728e-05	0.000537273	0	0	0	0.000626819	0.000716364	0	0	0.000268637	0	0	0	0	0	0	0	0	0	0	0.00116409	0.000134318	0
19B	0	0	0.000268637	0	0	0	4.47728e-05	0.000179091	0	0.000895456	0.00631296	4.47728e-05	0	0	0	0	0	0	0	0.00291023	4.47728e-05	0	0	0	0.478173	0.00232818	0.011238	0.00425341	0	0	0	0.00317887	0.000850683	8.95456e-05	4.47728e-05	0	0	4.47728e-05	0	4.47728e-05	0	0	0	4.47728e-05	0	0	0.00179091	4.47728e-05	0
88B	0	0	0.0014775	0	0	0	0	4.47728e-05	0	0	0.0146407	0.00268637	0.00125364	0	0	0	0	0	0	0.000268637	0.000134318	0	0	0	0.428923	0.000179091	0.000179091	0.000492501	0	0.000134318	0	0.00179091	0.00470114	0	0	0	0	0	0	0	0	0	0	0	0	0	0.0202373	0.000223864	0
91A	0	0	0	0	0	4.47728e-05	4.47728e-05	0	4.47728e-05	0	0.00335796	0.000134318	0.000850683	0	4.47728e-05	0	0	0	0	0.000761137	0.000134318	0	0	0	0.525722	0.000134318	0.000492501	0.000223864	0	0	0	0.00107455	0.000895456	0	0	0.000268637	0	0	0	0	4.47728e-05	0	0	0	0	0	0.000761137	4.47728e-05	0
44B	0	0	0.000179091	0	0	0	0	8.95456e-05	0	0.000850683	0.00738751	4.47728e-05	0	0	0	0	0	0	0	0.00698455	4.47728e-05	0	0	0	0.271771	0.0104768	0.00268637	0.00237296	0	0	0	0.00313409	0.00232818	0	0	0	0	0	0	0	0	0	0	0	0	0	0.00380569	4.47728e-05	0
85A	0	0	0	0	0	0	0	0	0	0	0.045131	0.000179091	0	0	0	0	0	0	0	0.00107455	0.000223864	0	0	0	0.529528	0.0070741	0.000134318	0.000358182	0	0	0	0.000626819	0.00931274	0	0	8.95456e-05	0	0	0	0	0	0	0	0	0	0	0.000402955	0.000134318	0
37A	0	0	4.47728e-05	0	0	0.000134318	4.47728e-05	4.47728e-05	4.47728e-05	0	0.00514887	0	0	0	0	0	4.47728e-05	0	0	0.00125364	0	0	0	0	0.256145	0.00156705	0.0107455	0.00183568	0	0	0	0.00102977	0.00286546	0	0	4.47728e-05	0	0	0	0	0	0	0	0	0	0	0.00179091	0	0
37B	0	0	0	0	0	4.47728e-05	0	0	0	0	0.03546	4.47728e-05	0.00152227	0	0	0	0	0	0	0.000626819	8.95456e-05	0	4.47728e-05	0	0.512783	0.00179091	0.000179091	0.000223864	0	0	0	0.00152227	0.00143273	0	0	4.47728e-05	0	0	0	0	0	0	0	0	0	0.000537273	0.00080591	0.00111932	4.47728e-05
22B	0	0	0	0	0	0	4.47728e-05	0	0.000313409	0.00210432	0.0282964	4.47728e-05	0.00161182	0	0	0	0	0	0	0.000537273	0	0	0	0	0.215715	0.0112827	0.0014775	0.00156705	0	0	0	0.00138796	0.00501455	0	0	8.95456e-05	0	0	0	0	0	0	0	0	0	0	0.00496978	0.000447728	0
89A	0	0	0	0	0	8.95456e-05	4.47728e-05	0	0.00080591	0.00210432	0.0113275	0.00376091	0.000179091	0	0	4.47728e-05	4.47728e-05	0	0	0.014193	8.95456e-05	0	0	0	0.345019	0.000179091	0.00474591	0.00282069	0	0	0	0.000492501	0.000223864	0	0	0.0169241	0	0	0	0	4.47728e-05	0	0	0	0	0	0.000268637	0	0
38B	0	0	0	0	0	0.000179091	8.95456e-05	0	0	0.00179091	0.00649205	0	0.00192523	0	0	0	0	0	8.95456e-05	0.000850683	0.000223864	0	0	0	0.460533	0.000537273	0.000940228	0.00107455	0	0	0	0.000895456	0.000716364	0	0	8.95456e-05	0	0	0	0	0	0	0	0	0	0	0.00286546	0	0
83B	0	0	0	0	0	0	0	0	0	0	0.0266846	0.00080591	0.000358182	0	0	0	0	0	0	0.000582046	0.000358182	0	0	0	0.489769	0	0.000268637	0.000492501	0	0	0	0.00174614	0.00837251	0	0	0	0	0	0	0	0	0	0	0	0	0	0.000626819	0	0
87C	0	0	0	0	0	0.000582046	4.47728e-05	4.47728e-05	0.000223864	0.000179091	0.00080591	0	0	0	0	0	0	0	0	0.000313409	0.000134318	0	0	0	0.0750839	0.000223864	0.000402955	0.000268637	0	0	0	0.000582046	8.95456e-05	0	0.000223864	0.00179091	0	4.47728e-05	0	0	0	0	0	0	0	0.00125364	0.000671592	0	0
94C	0	0	0.000447728	0.000134318	0	0.000626819	0.000179091	0	0	0	0.00156705	0	0	0	0	0	0	4.47728e-05	0	0.000179091	0.00277591	0	0.000223864	0	0.453459	0	0.00313409	0.000358182	0	0	0	0.00152227	8.95456e-05	0	0	0.000134318	0	0	0	0	0	0	0	0	0	0	4.47728e-05	0.000313409	4.47728e-05
95C	0	0	4.47728e-05	0	0	0	0	0	0	0.000134318	0.000179091	0	0	0	0	4.47728e-05	0	0	0	0.000358182	0	0	4.47728e-05	0	0.235147	4.47728e-05	0.0124916	0.000358182	0	0	0	0.00358182	0.000134318	0	4.47728e-05	4.47728e-05	0	8.95456e-05	0	0	0	0	0	0	0	0	0.000447728	0	4.47728e-05
32A	0	0	0.000223864	4.47728e-05	0	0	4.47728e-05	4.47728e-05	4.47728e-05	0	0.00322364	0	0.00129841	0	0	4.47728e-05	0	0	0	0.00277591	0.000402955	0	0	0	0.130199	0.000179091	0.00183568	0.00156705	0	0	0	0.000671592	0.00385046	0	0	0	0	0	0	0	0	0	0	0	0	0	0.000179091	0	0
31B	0	0	0	0	0	0.00170137	4.47728e-05	0	0	0	0.0124916	4.47728e-05	0.000895456	0.000179091	0	0	4.47728e-05	0	0	0.000358182	0	0	0	0	0.359615	0.000492501	0.000492501	0.000179091	4.47728e-05	0	0	0.000716364	0.00259682	0	4.47728e-05	4.47728e-05	4.47728e-05	0	0	4.47728e-05	0	0	0	0	0	0	0.000402955	0	0
26A	0	4.47728e-05	0.00662637	0	0	0	0	8.95456e-05	0	8.95456e-05	0.00429819	0.000134318	0	0	0	0	0	0	0	0.00250728	0	0	0	0	0.134677	0.000940228	0.0125364	0.00358182	0	0	0	0.00353705	0.00496978	0	8.95456e-05	0	0	4.47728e-05	0	4.47728e-05	0	0	0	0.000358182	0	0	0.00143273	4.47728e-05	0
20B	0	0	0	0	0	4.47728e-05	0	0	0	0	0.0261473	0	0.00125364	0	0	0	0	0	0	0.000358182	0	0	0	0	0.214999	0.0221178	0.00201478	0.000582046	0	0	0	0.000940228	0.00443251	0	4.47728e-05	8.95456e-05	0	4.47728e-05	0	0	0	0	0	0	0	0	0.00111932	0	0
23A	4.47728e-05	0	4.47728e-05	0	0	0	0.000134318	8.95456e-05	0	8.95456e-05	0.00210432	0	0.0295053	0	0	0	0	0	0	0.000985001	0.000626819	0	0	0	0.11323	0.00205955	0.000447728	0.00170137	0	0	0	0.00143273	0.00255205	0	8.95456e-05	0	0	0	0	0	0	0	0	0	0	0	0.000358182	0	0
100A	0	0	0	0	0	4.47728e-05	0	4.47728e-05	8.95456e-05	8.95456e-05	0.00282069	8.95456e-05	0.000761137	0	0	0	0	0	0	0.00107455	4.47728e-05	0	0	0	0.363465	0.00116409	0.000179091	0.000671592	0	0	0	0.000850683	0.00102977	0	0	4.47728e-05	0	4.47728e-05	0	0	0	0	0	0	0	0	0.0114618	0	4.47728e-05
22A	0	0	0.000268637	4.47728e-05	0	0	4.47728e-05	0	0	4.47728e-05	0.00277591	0	0.000268637	0	0	0	0	0	0	0	0	0	4.47728e-05	0	0.0425341	0.00219387	0.000671592	0.000179091	0	0	0	8.95456e-05	0.000671592	0	0	0	0	0	0	0	0	0	0	0	0	0	4.47728e-05	0	0
30A	0	0	0.00102977	0	0	0	0	0	0	0	0.00183568	0	0	0	0	0	0	0	0	0.00899933	4.47728e-05	0	0	0	0.183747	0.000134318	0.00273114	0.00111932	0	0	0	0.000313409	0.000179091	0	0.000402955	0	0	0	0	0	0	0	0	0	0	0	0.000358182	0	0
32B	0	0	0	0	0	0	0	4.47728e-05	0	0.000626819	0.00568614	0.000268637	0	0	0	0	4.47728e-05	0	0	0.000671592	8.95456e-05	0	0	0	0.452116	0.000985001	0.00192523	0.000537273	0	0	0	0.000358182	0.00725319	4.47728e-05	8.95456e-05	0	0	0	0	0	0	0	0	0	0	0	0.00210432	0	0
38A	0	0	0.000358182	0	0	0	0	0	0	0.000492501	0.00174614	0	0	0	0	0	0	0	0	0.00371614	0	0	0	0	0.20385	0.000716364	0.0111932	0.00685024	0	0	0	0.00402955	0.000313409	0	0.000895456	0	0	0	0	4.47728e-05	0	0	0	0	0	0	0.00537273	0	0
21A	0	0	0.000671592	0	0	0	0	0	0	8.95456e-05	0.0145064	0	0.000313409	0	0	0	0	0	0	0.000895456	4.47728e-05	0	0	0	0.203895	0.000850683	0.0014775	0.000895456	0	0	0	0.000761137	0.00425341	0	0.00255205	0	0	0	0	0.000179091	0	0	0	0	0	0	0.00116409	4.47728e-05	0
24B	0	0	0	0	0	0	0	4.47728e-05	4.47728e-05	0.00353705	0.00443251	8.95456e-05	0	0	0	0	0	0	0	0.0014775	0.000179091	0	0	0	0.599866	0.00111932	0.000761137	0.00102977	0	0	0	0.000582046	0.00299978	0	4.47728e-05	0.000402955	0	0	0	0	0	0	0	0	0	4.47728e-05	0.00223864	0	0
80B	0	0	0.000358182	0	0	4.47728e-05	0	0	0	0.000716364	0.00237296	8.95456e-05	0.000582046	0	0	0	0	0	0	4.47728e-05	0.000179091	0	0	0	0.232684	0.000134318	0	0.000402955	0	0	0	0.000134318	0.000358182	0	0	4.47728e-05	0	0	0	0	0	0	0	0	0	4.47728e-05	0.000358182	0	0
89C	0	0	0	0	0	0	4.47728e-05	0	4.47728e-05	0.00788001	0.00913365	0	0	0	0	0	0	0	0	0.00810387	0.000134318	0	0	0	0.30253	4.47728e-05	0.000895456	0.00779046	0	0	0	0.00111932	0.000179091	0	0	0.000402955	0	0	0	0	0	0	0	0	0	0	0.00205955	0	0
85B	0	0	0	0	0	0.000134318	0	0	0	4.47728e-05	0.031923	4.47728e-05	0.000671592	0	0	0	0	0	0	0.00080591	0.000402955	0	0	0	0.458831	0.00783524	0.000537273	0.000402955	0	0	0	0.000850683	0.00743228	0	0	4.47728e-05	0	0	0	0	0	0	0	0	0	0	0.00116409	0	0
95B	0	0	0	0	4.47728e-05	0	0	0	0	0	0.0014775	0	0.00102977	0	0	0	0	0	0	0.000268637	0	0	0	0	0.450325	0.000313409	4.47728e-05	0.000134318	0	0	0	0.000582046	0.000179091	0	0	0.000179091	0	0	0	0	0	0	0	0	0	0	8.95456e-05	0	0
88C	0	0	0.000268637	0	0	0	0	8.95456e-05	0	0	0.0104321	8.95456e-05	0	0	0	0	0	0	0	0.00161182	0.000358182	0	8.95456e-05	0	0.37448	4.47728e-05	0.00174614	0.000850683	0	0	0	0.00335796	0.0106559	0	0	0	0	8.95456e-05	0	0	0	0	0	0	0	0	0.03349	0.000134318	0
99A	0	0	0	0	0	0	8.95456e-05	0	0	0	0.0310723	0	0.0629505	0	0	0	0	0	0	0.00107455	0.000626819	0	0	0	0.333557	0.000582046	0.00080591	0.00250728	0	0	0	0.0060891	0.00447728	0	0	8.95456e-05	0	4.47728e-05	0	0	0	0	0	0	0	4.47728e-05	0.000223864	0	0
82A	0	0	4.47728e-05	0	0	0.000134318	0	0	0	0	0.000895456	0	0.0014775	0	0	0	0	0	0	0.000223864	0.000134318	0	0	0	0.545198	8.95456e-05	0.000895456	0.000447728	0	0	0	0.00649205	0.000223864	0	0	0	0	0	0	0	0	0	0	0	0	0	0.000134318	0	0
100B	0	0	0	0	0	0	0	0	0	0	0.0107902	4.47728e-05	0.00102977	0	0	0	0	0	0	0.00161182	8.95456e-05	0	0	0	0.31135	0.0024625	0	0.000985001	0	0	0	0.00537273	0.000895456	0	0	0	0	0.000134318	0	0	0	0	0	0	0	4.47728e-05	0.00304455	4.47728e-05	0
30B	0	0	8.95456e-05	0	0	0.000134318	0	0	0	0.000134318	0.00322364	0	0	0	0	0	0	0	0	0.00129841	0	0	0	0	0.562839	0.00129841	0.00111932	0.00102977	0	0	0	0.000402955	0.000671592	0	0	0	0	0	0	0	0	0	0	0	0	0	0.000492501	0	0
51B	0	0	0.000134318	0	0	0	0	4.47728e-05	0	0	0.00985001	4.47728e-05	0	0	0	0	4.47728e-05	0	0	0.00376091	0	0	0	0	0.501679	0.000313409	0.00138796	0.00165659	0	0	0	0.00080591	0.00134318	0	4.47728e-05	0	0	0	0	4.47728e-05	0	0	0	0	0	0	0.000895456	0	0
79A	0	0	0	0	0	0	0	4.47728e-05	0	0.00282069	0.00783524	0.00174614	0	0	0	0	0	0	0	0.00228341	0	0	0	0	0.626192	0.000492501	0.011238	0.00165659	0	0	0	0.000671592	0.000447728	0	0	0	0	0	0	0	0	0	0	0	0	0	0.00205955	4.47728e-05	0
88A	4.47728e-05	0	0.000940228	0	0	0	0	0	0	0	0.017148	0.00255205	4.47728e-05	4.47728e-05	0	0	0	0	0	0.000402955	0.000358182	0	4.47728e-05	0	0.343497	4.47728e-05	0.000268637	0.000402955	0	0	0	0.00277591	0.00846206	0	0	8.95456e-05	0	0	0	0	0	0	0	0	0	0	0.013208	0.000134318	0
51A	0	0	0	0	0	0	0	0	0	8.95456e-05	0.0640698	0.000134318	0	0	0	0	0	4.47728e-05	0	0.00282069	0	0	0	0	0.371927	0.000313409	0.00358182	0.00232818	0	0	0	0.000895456	0.00331319	8.95456e-05	0	0	0	4.47728e-05	0.000313409	0	0	0	0	0	0	0	0.000179091	0	0
94A	0	0	0	0	0	0	0	0	0	0	0.00259682	0	0.00116409	0	0	0	0.000179091	0	0	0.000761137	4.47728e-05	0.000537273	0	4.47728e-05	0.326707	0.000492501	0.00188046	0.00192523	0	0	0	0.00505932	0.000761137	0	0	8.95456e-05	0	0	0	0	0	0	0	0	0	0	0.000134318	0	8.95456e-05
77A	0	0	8.95456e-05	0	0	4.47728e-05	4.47728e-05	4.47728e-05	0	0.000134318	0.00385046	4.47728e-05	0	0	0	0	0	0	0	0.00434296	8.95456e-05	0	0	0	0.640385	0.00152227	0.00349228	0.00205955	0	0	0	0.000447728	0.000537273	0	4.47728e-05	0	0	8.95456e-05	0	0	0	0	0	0	0	0	0.00107455	0	4.47728e-05
32C	0	0	0	0	0	0	0	0	0	0.00214909	0.0162973	0.000179091	8.95456e-05	0	0	0	0	0	0	0.000179091	0.000402955	0	0	0	0.220327	0.000313409	0.000179091	0.000223864	0	0	0	0.000268637	0.0158496	0	0	4.47728e-05	0	0	0	0	0	0	0	0	0	0	0.000179091	0	0
99B	0	0	0	0	0	0.000940228	0	0	4.47728e-05	4.47728e-05	0.00917842	0	0.0814417	0.000223864	0	0	0	0	0	0.00080591	4.47728e-05	0	0	0	0.419566	8.95456e-05	0.00282069	0.00241773	0	0	0	0.00322364	0.000447728	0	0	4.47728e-05	0	0	0	0	0	0	0	0	0	0	0.000313409	4.47728e-05	0
89B	0	0	0	0	0	0.000447728	0	0	0.00170137	8.95456e-05	0.00394	0.000134318	0.000626819	0	0	0	0	0	0	0.000179091	0	0	0	0	0.338348	0.000716364	8.95456e-05	0.00210432	0	0	0	0.000582046	0.000626819	0	0	0	0	0	0	0	0	0	0	0	0	0	0.0159839	0	0
91B	0	0	0	0	0	0	0	0	0	0	0.00501455	0.000134318	0.00107455	0	0.000268637	4.47728e-05	0	0	0	0.000447728	0.000268637	0	0	0	0.630625	0.000268637	0.00317887	0.00268637	0	0	4.47728e-05	0.00210432	0.00653683	0	0	0	0	4.47728e-05	0	0	0	0	4.47728e-05	0	8.95456e-05	0	0.000447728	0	4.47728e-05
50A	0	0	0.000179091	0	0	0	0	0.000179091	0	0.000134318	0.0119991	4.47728e-05	4.47728e-05	0	0	0	0	0	0	0.00317887	0	0	0	0	0.256593	0.0034475	0.0041191	0.0036266	0	0	0	0.00134318	0.0036266	8.95456e-05	0.00452205	0	0	0	0	0	0	0	0	4.47728e-05	0	0	0.00367137	0	0
93C	4.47728e-05	0	0	0	0	0	0	0	0	0	0.00228341	0	0	0	4.47728e-05	0	4.47728e-05	0	0	0.000492501	0.000134318	0	0	0	0.468413	0.00402955	0.000940228	0.000447728	0	0	0	0.000313409	0.00183568	0	4.47728e-05	0	0	0	0	0	0	0	0	0	0	0	0.000179091	0	4.47728e-05
93A	0	0	0	0	0	0	0	0	0	0.000313409	0.00282069	8.95456e-05	0.00111932	0	0	0	0	0	0	0.000223864	0.000134318	0	0	0	0.364047	0.00599955	0.000268637	0.000582046	0	0	0	0.000671592	0.00228341	0	0	0	0	8.95456e-05	0	0	0	0	0	0	0	0	4.47728e-05	0	0
82C	0	0	0	0	0	4.47728e-05	0	4.47728e-05	4.47728e-05	4.47728e-05	0.000268637	0	4.47728e-05	0	0	0	0	0	0	0.00116409	0.000179091	0	0	0	0.291695	0	0.00268637	0.00385046	0	0	0	0.00389523	0.000358182	0	0	0.000134318	0	0	0	0	0	0	0	0	0	0	0	0	4.47728e-05
24A	0	0	4.47728e-05	0	0	0	0.000134318	0.000134318	0	4.47728e-05	0.01379	0	0.000447728	0	0	0	0	0	0	0.00613387	0.000179091	0	0	0	0.281755	0.00949183	0.00228341	0.00402955	0	4.47728e-05	0	0.000895456	0.0145064	0	0	0	0	0	0	0	0	0	0	0	0	0	0.000582046	0	8.95456e-05
80A	0	0	0.00165659	0	0	0	0	0	0	0.00197	0.00143273	0.000134318	0.000492501	0	0	0	0	0	0	4.47728e-05	4.47728e-05	0	0	0	0.147929	0.000179091	0	0.000313409	0	0	0	0.000358182	0.000402955	0	0	4.47728e-05	0	0	0	0	0	0	0	0	0	0	0.000313409	0	0
82B	0	0	0	0	0	0.00116409	4.47728e-05	4.47728e-05	4.47728e-05	0	0.00111932	0	0.00156705	0	0	0	4.47728e-05	0	0	0.000223864	0.000671592	0	0	0	0.336602	0.000402955	0.00232818	0.00179091	0	0	0	0.00523842	0.000179091	0	0	0	0	0	4.47728e-05	4.47728e-05	0	0	0	0	0	0	0.000492501	0	4.47728e-05
94B	0	0	4.47728e-05	0	0	0	0.000134318	0	0	0	0.00416387	0	0.000850683	0	0	0	8.95456e-05	0	0	0.000134318	0.00179091	8.95456e-05	0	0	0.4985	0.000447728	0.000850683	0.000447728	0	0	0	0.00129841	0.000223864	0	0	0.000134318	0	8.95456e-05	0	0	0	0	0	0	0	0	0.000492501	0	4.47728e-05
20A	0	0	4.47728e-05	0	0	0	4.47728e-05	0	0	0	0.000716364	0	0.000402955	0	0	0	0	0	0	0.000447728	4.47728e-05	0	0	0	0.0709201	0.000268637	0.00120887	0.000313409	0	0	0	0.000761137	0.000313409	0	4.47728e-05	0	0	0	0	0	0	0	0	0	0	0	8.95456e-05	0	0
19A	0	0	0.000582046	0	0	0	0	4.47728e-05	0	8.95456e-05	0.00264159	0	0.000671592	0	0	0	0	0	0	0.00183568	0	0	0	0	0.22852	0.00111932	0.002955	0.00197	0	0	0	0.00340273	0.00116409	0	0.000179091	0	0	0	0	0	0	0	0	0	0	0	0.00313409	0	4.47728e-05
95A	0	0	0	0	0	0	8.95456e-05	0	4.47728e-05	0	0.0014775	0	0.00188046	0	0	0	0.000179091	0	0	4.47728e-05	0	0	0	0	0.153033	0.000626819	8.95456e-05	0.00080591	0	4.47728e-05	0	0.00340273	0.000492501	0	4.47728e-05	4.47728e-05	0	4.47728e-05	0	0	0	0	0	0	0	0	0.000134318	0	0.000179091
[truncated: 245 more columns]

## Sheet: Table S6
Table S6 Significantly distinguished OTU at different time points
OTUID	Genus	pvalue	pre-treatment	post-treatment	1 month follow-up	6 months follow-up
OTU_31	Dialister	1.39124e-05	0.05 ± 0.00322[b]	0.017 ± 0.00132[b]	0.027 ± 0.008[b]	0.142 ± 0.02082[a]
OTU_36	Roseburia	2.80498e-05	0.013 ± 0.00062[a]	0.185 ± 0.0252[b]	0.004 ± 0.00064[a]	0.003 ± 0.00057[a]
OTU_62	Alloprevotella	2.92092e-05	0.036 ± 0.0051[b]	0.005 ± 0.00049[b]	0 ± 1e-05[b]	0.121 ± 0.03974[a]
OTU_19	Alistipes	0.000202532	0.157 ± 0.00662[b]	0.129 ± 0.00685[b]	0.037 ± 0.00623[b]	0.167 ± 0.01087[a]
OTU_30	Bacteroides	0.000329585	0.075 ± 0.00294[b]	0.061 ± 0.00516[b]	0.009 ± 0.00146[b]	0.204 ± 0.05299[a]
OTU_80	Prevotella_2	0.00331964	0.108 ± 0.01101[b]	0.102 ± 0.01194[b]	0.017 ± 0.00482[b]	0.002 ± 0.00031[a]
OTU_68	Prevotella_9	0.00502443	0.108 ± 0.01429[a]	0.141 ± 0.02176[a]	0 ± 3e-05[b]	0.001 ± 1e-04[b]
OTU_2040	Bacteroides	0.00947523	0.044 ± 0.00129[b]	0.075 ± 0.0033[a]	0.01 ± 0.00094[b]	0.008 ± 6e-04[b]
OTU_10	Bacteroides	0.0145767	0.856 ± 0.02862[a]	0.932 ± 0.03359[a]	0.149 ± 0.0221[b]	0.318 ± 0.05192[a]
OTU_5	Prevotella_9	0.0156282	6.27 ± 0.22678[a]	1.724 ± 0.09397[b]	1.138 ± 0.16734[b]	1.049 ± 0.15496[ab]
OTU_22	Bacteroides	0.0165087	0.499 ± 0.02379[a]	0.598 ± 0.02384[b]	0.204 ± 0.0169[ab]	0.194 ± 0.01878[ab]
OTU_93	Butyricimonas	0.0173713	0.056 ± 0.00297[a]	0.039 ± 0.00245[a]	0.009 ± 0.00184[b]	0.013 ± 0.00152[a]
OTU_6	Fusobacterium	0.0185184	0.366 ± 0.03715[ab]	0.154 ± 0.01864[b]	0.088 ± 0.01725[b]	0.35 ± 0.11336[a]
OTU_18	Lachnospiraceae_NK4A136_group	0.0192489	0.29 ± 0.0189[a]	0.411 ± 0.02015[b]	0.113 ± 0.00761[ab]	0.043 ± 0.00479[a]
OTU_8	Bacteroides	0.0202846	1.711 ± 0.06875[a]	1.443 ± 0.06572[a]	0.372 ± 0.05195[b]	0.213 ± 0.0434[b]
OTU_419	Lachnoclostridium	0.0252118	0.104 ± 0.00271[b]	0.059 ± 0.00278[b]	0.044 ± 0.00396[ab]	0.047 ± 0.00339[a]
OTU_17	Parabacteroides	0.0271352	0.164 ± 0.0069[b]	0.194 ± 0.01025[ab]	0.054 ± 0.0069[b]	0.105 ± 0.00744[a]
OTU_24	Dialister	0.0302825	0.142 ± 0.01577[a]	0.082 ± 0.01083[a]	0.048 ± 0.0134[a]	0.062 ± 0.01906[b]
OTU_2	Bacteroides	0.0330994	2.784 ± 0.06159[a]	3.536 ± 0.08244[b]	1.01 ± 0.08221[ab]	0.854 ± 0.06865[ab]
OTU_15	Lachnospira	0.0331198	0.349 ± 0.01762[ab]	0.214 ± 0.00816[ab]	0.201 ± 0.01843[a]	0.025 ± 0.00246[b]
OTU_33	un_f_Peptostreptococcaceae	0.0345913	0.101 ± 0.00433[b]	0.068 ± 0.00459[b]	0.107 ± 0.01398[a]	0.027 ± 0.00246[b]
OTU_77	Prevotellaceae_UCG-001	0.0378304	0.078 ± 0.01045[a]	0.078 ± 0.01404[a]	0 ± 0[b]	0.001 ± 0.00016[a]
OTU_69	Ruminococcus_1	0.045445	0.076 ± 0.00418[a]	0.028 ± 0.00154[ab]	0.01 ± 0.00193[bc]	0.001 ± 0.00016[c]

## Sheet: Table S7
Table S7 Significantly distinguished pathway at different time points
KEGG	pvalue	100A	100B	19A	19B	20A	20B	21A	21B	22A	22B	23A	23B	24A	24B	26A	26B	30A	30B	31A	31B	32A	32B	32C	37A	37B	38A	38B	41A	41B	44A	44B	44C	50A	50B	51A	51B	77A	77B	79A	79B	80A	80B	81A	81B	82A	82B	82C	83A
Meiosis - yeast	0.00978053	211	284	91	207	45	713	231	543	73	417	85	551	189	427	88	211	151	282	138	709	94	202	212	172	687	177	647	112	496	462	316	651	221	539	499	430	296	602	415	593	225	335	277	124	679	467	470	272
alpha-Linolenic acid metabolism	0.0258788	85	177	28	115	12	208	41	302	16	275	52	201	131	135	73	95	52	86	95	705	121	116	241	68	348	52	403	60	180	369	130	306	116	503	118	474	83	298	71	139	122	196	226	152	247	262	320	347
Hematopoietic cell lineage	0.0260068	0	0	0	0	0	0	0	1	0	1	0	0	0	0	0	0	0	0	0	54	0	0	0	0	0	0	1	0	1	0	0	0	0	0	0	0	0	0	0	0	0	0	0	0	0	0	0	0
Citrate cycle (TCA cycle)	0.0289932	95927	97395	90175	95661	91992	105269	89383	100512	93062	96642	94727	95785	102351	103524	89954	99329	82731	99781	91516	110893	89983	99389	95058	93822	104657	100825	106451	91867	95110	95896	96554	99149	101030	107275	106298	110735	92758	113459	100029	106852	92572	92955	96960	106896	113598	112796	129400	82618
Cytochrome P450	0.0340762	0	0	0	0	0	0	0	1	0	1	0	0	0	0	0	0	0	0	0	54	0	0	0	0	0	0	1	0	1	0	0	0	0	0	0	0	0	0	0	0	0	0	0	0	0	0	0	2
PPAR signaling pathway	0.0355155	18196	20058	14508	18874	12768	16508	13280	17685	12246	16771	15751	18964	19103	19719	15777	19216	11347	18910	14398	17099	14602	18203	15506	16330	18436	18368	20503	15487	16439	19671	17217	16035	17796	18301	19951	20220	17756	20903	20097	17090	14191	15013	15203	19039	20632	22724	26473	14542
Adipocytokine signaling pathway	0.0356093	11722	13273	11630	13173	11499	13616	10461	14232	11639	12716	11865	13823	12794	15084	10658	13138	8883	14374	12173	10891	10659	14341	12114	11900	14601	11773	14234	11510	12164	12039	12704	12205	12778	12165	14439	14836	13576	14675	14776	11916	11058	11189	11823	14067	15749	15162	16470	10004
Peroxisome	0.040072	28261	31195	23362	28914	19670	25068	23001	30575	18755	26575	24507	30846	31046	30694	25478	28038	21505	29422	23040	25467	23261	28200	24174	25632	29097	28641	31695	23549	25778	29470	26948	25219	27242	28511	31638	32099	29601	32762	31656	26118	20484	19681	23696	30862	31269	33314	36082	23241
Amoebiasis	0.0428402	2146	1936	721	1779	239	1222	620	2178	185	1661	609	1488	1313	2014	804	1396	644	1530	633	718	767	1558	1374	1153	2077	2131	2474	802	1185	1624	1308	1358	1229	1499	1592	1860	1406	2071	1745	1397	855	1226	1150	1305	3030	2244	1817	1305
[truncated: 29 more columns]

## Sheet: Table S8
Table S8 Correlation between Chao1 and TNSS, RQLQ or cytokines
	pre-treatment	p value	post-treatment	p value	1 month follow-up	p value	6 months follow-up	p value
TNSS	-0.0826703	1	0.178682	1	-0.352967	1	-0.581554	0.642356
RQLQ	-0.0512566	1	-0.169898	1	-0.446162	1	-0.713888	0.280243
IL-4(pg/ml)	0.0506782	1	0.0318298	1	-0.00606673	1	0.182836	1
IL-6(pg/ml)	-0.0310027	1	-0.125084	1	-0.185528	1	0.478033	0.692623
TNF-a(pg/ml)	0.148374	1	-0.176844	1	-0.35318	1	0.584032	0.642356
IFN-γ(pg/ml)	-0.0683361	1	-0.194839	1	-0.0315122	1	0.125939	1

## Sheet: Table S9
Table S9 Correlation between distinguished bacterial and TNSS, RQLQ or cytokines
	TNSS				RQLQ				IL-2				IL-4				TNF-a				IFN-γ
OTU ID	pre-treatment	post-treatment	1 month follow-up	6 months follow-up	pre-treatment	post-treatment	1 month follow-up	6 months follow-up	pre-treatment	post-treatment	1 month follow-up	6 months follow-up	pre-treatment	post-treatment	1 month follow-up	6 months follow-up	pre-treatment	post-treatment	1 month follow-up	6 months follow-up	pre-treatment	post-treatment	1 month follow-up	6 months follow-up
OTU_31	-0.0857329	0.0487813	-0.546718	-0.602453	0.0125481	0.0411994	-0.609602	-0.357143	0.0282604	-0.0305847	0.768634	0.0824786	-0.159749	0.124321	0.348257	-0.202631	-0.372819	0.0490881	-0.189526	-0.048795	0.10341	0.104389	0.326406	0.739516
OTU_36	-0.0136436	0.112736	-0.233768	-0.395092	0.0062826	-0.0304432	-0.334145	-0.414758	0.302889	0.223872	0.73798	0.591608	0.166277	0.205565	0.753619	0.447214	0.413627	0.159452	0.338821	0	0.194232	0.220682	0.700849	0.347833
OTU_62	0.090158	0.0758997	-0.0519238	-0.280488	0.157568	0.393311	0.151033	-0.469914	-0.134518	0.212137	0.5	0.166957	0.0875589	0.208031	0.50114	0.528494	-0.0335207	0.166534	0.5	-0.0493865	-0.173968	0.282768	0.5	-0.122702
OTU_19	0.0356499	-0.121459	-0.376123	0	-0.0487295	-0.352919	-0.449546	-0.142857	0.110429	-0.190669	-0.268793	-0.247436	0.113808	-0.326253	-0.0547945	0.171457	-0.139426	-0.270534	-0.323463	-0.0731925	-0.0189865	-0.237967	-0.159454	-0.581914
OTU_30	-0.00236698	0.174386	0.0549115	-0.216883	0.0071094	-0.121218	0.0231484	-0.238095	0.134439	0.139055	0.377036	-0.57735	0.0475259	0.187054	0.41246	-0.218218	-0.164534	-0.0864108	0.0689701	0.48795	-0.20721	-0.0683744	0.464398	-0.242464
OTU_80	-0.0828305	-0.136917	0.00239864	-0.123466	-0.0495066	0.250434	-0.123261	-0.48795	-0.477207	-0.246383	-0.517389	0.253546	-0.386272	-0.1821	-0.217614	0.606933	-0.203457	-0.0268808	-0.272553	0.25	-0.338367	-0.174952	-0.244836	-0.0372678
OTU_68	-0.121839	-0.166605	-0.363466	0	-0.230108	-0.416579	-0.503444	-0.13254	-0.188449	-0.38842	0.3	0	0.269356	-0.27278	0.400912	0.165647	-0.0794329	-0.260298	-0.4	-0.148159	-0.37094	-0.40738	0.3	-0.104296
OTU_2040	0.0361237	-0.0552443	-0.539346	0.478797	-0.175442	-0.385268	-0.22936	0.682647	-0.0642986	-0.210151	0.0637815	-0.248922	0.0898784	-0.349189	0.253425	-0.595863	0.193581	-0.241587	0.0637815	-0.171808	0.00229181	-0.347466	0.150342	0.195136
OTU_10	-0.216772	-0.251032	0.250178	0.0120491	-0.31904	-0.430855	-0.0640747	0.142857	0.096041	-0.19468	-0.236364	-0.57735	0.281325	-0.345696	-0.104784	-0.327327	0.306975	-0.390266	-0.0818182	0.365963	-0.120361	-0.346487	0.1	-0.812255
OTU_5	0.110404	0.140256	-0.599484	-0.289178	0.102048	-0.189486	-0.640747	-0.285714	-0.128404	-0.370785	0.209091	0.412393	0.169012	-0.243678	-0.168565	0.187044	-0.0603765	-0.28086	-0.518182	-0.48795	-0.407667	-0.491532	-0.2	0.824379
OTU_22	0.00659043	-0.148026	-0.0330424	0.819337	-0.0433038	-0.017331	0.210531	0.880952	0.0338179	0.153402	0.109091	-0.0824786	-0.285723	0.0509755	0.214124	-0.233805	0.0623343	0.0452004	0.2	0	0.33588	0.200539	0.0545455	-0.278834
OTU_93	-0.165477	-0.118624	0.245238	-0.557586	-0.187903	-0.33771	0.163181	-0.730552	0.155355	0.047343	-0.22226	-0.248922	0.0505589	-0.0818975	0.0556918	0.172487	-0.420186	-0.0774745	0.0833476	0.208624	-0.0727921	-0.109417	0	0
OTU_6	-0.0123463	0.0198681	-0.246581	-0.831386	-0.0814927	0.292142	-0.319541	-0.857143	-0.00234043	-0.032657	-0.0913252	-0.412393	-0.0962389	-0.0913844	-0.020595	-0.077935	0.0287417	-0.128608	-0.356168	0.414758	0.165705	0.125241	-0.123289	0.0727393
OTU_18	-0.0053217	0.306601	-0.122729	-0.0120491	0.122357	0.394261	-0.356988	-0.285714	0.109161	0.150154	-0.1	0.57735	-0.243309	0.327542	-0.441915	0.763763	-0.105047	0.27705	-0.363636	-0.268373	0.130945	0.357074	-0.427273	0.109109
OTU_8	0.104905	0.00660739	-0.13689	-0.38557	0.00217282	-0.0408399	-0.123573	-0.380952	0.216146	0.00173511	-0.245455	0.0824786	0.126216	-0.200504	-0.182233	0.015587	0.166845	-0.107054	-0.0363636	0.0243975	-0.0703401	-0.0415864	-0.127273	0.484929
OTU_419	-0.0483298	0.088245	-0.240738	0.433766	0.0321853	0.143738	-0.498868	0.690476	-0.0158296	-0.209603	-0.0818182	-0.0824786	-0.309784	0.0208657	-0.205012	-0.342914	-0.254574	-0.0148822	-0.418182	0.48795	-0.00813844	-0.149817	-0.190909	-0.230341
OTU_17	-0.0227285	-0.0101035	-0.0898911	-0.13254	0.198629	-0.0494993	-0.376151	-0.333333	0.245719	0.15266	0.186789	0.0824786	-0.0104771	-0.14948	-0.143836	0.452023	0.0630945	-0.196099	-0.328019	0.146385	0.467875	-0.0127045	0.050114	-0.206095
OTU_24	0.0747357	0.537167	0.424404	0.400007	0.144696	0.660497	0.491955	0.19162	0.217691	0.137758	-0.543385	0.165948	-0.356713	0.161029	0	0.415536	0.0569665	0.286406	0.0639276	0.417249	0.32295	0.0346821	-0.132421	-0.591507
OTU_2	-0.255589	-0.392794	-0.675009	0.915729	-0.274946	-0.486424	-0.585826	0.880952	0.0773235	-0.130276	0.327273	0.0824786	0.135624	-0.290792	0.191344	-0.093522	0.402589	-0.264635	-0.181818	-0.29277	0.319666	-0.228253	0.136364	-0.30308
OTU_15	0.0674983	-0.32726	0.118009	0.204834	0.184721	-0.214795	0.224262	0.214286	0.062049	-0.300752	0.00909091	0.57735	0.234985	-0.13251	0.0318907	0.327327	0.186718	-0.224543	0.136364	-0.0731925	-0.262421	-0.0795148	0.118182	-0.0242464
OTU_33	0.192116	-0.33555	-0.27378	-0.393947	0.412025	-0.0827706	-0.315797	-0.443122	0.121281	-0.140568	-0.463636	-0.580818	0.0426329	-0.21629	-0.328019	-0.329293	-0.237423	-0.13296	-0.327273	-0.0981761	-0.0565641	-0.0491709	-0.318182	-0.115862
OTU_77	-0.0409066	0.0850663	0	-0.258501	0.0435622	0.29036	0	0.191554	0.223222	0.435253	0	-0.353899	-0.22172	0.429432	0	-0.535045	-0.0477798	0.461683	0	0.405654	0.422424	0.494656	0	-0.292603
OTU_69	-0.200043	0.286751	0.506141	-0.454554	-0.144471	0.356329	0.337967	-0.371264	0.185943	-0.455618	-0.317262	-0.082974	0.114081	-0.177291	-0.0322594	-0.0156806	0.185438	-0.217096	0.18392	0.724049	0.145233	-0.282736	0.110352	-0.109764
